# Supplementary material for: A Systematic Framework for Collecting Site-Specific Sampling and Survey Data to Support Analyses of Health Impacts from Land-Based Pollution in Low- and Middle-Income Countries
Source: Int J Environ Res Public Health. 2021 Apr 28;18(9):4676. doi: 10.3390/ijerph18094676 (PMC8125743; doi:10.3390/ijerph18094676)
Supplement: Supplementary file 1 [file ijerph-18-04676-s001.zip]

Archive with 1 entries (1 files):
- ijerph-1177761-supplementary.pdf
